# Supplementary material for: Musculoskeletal Disorder Burden and Its Attributable Risk Factors in China: Estimates and Predicts from 1990 to 2044
Source: Int J Environ Res Public Health. 2023 Jan 2;20(1):840. doi: 10.3390/ijerph20010840 (PMC9819435; doi:10.3390/ijerph20010840)
Supplement: Supplementary file 1 [file ijerph-20-00840-s001.zip]

Archive with 12 entries (11 files):
- Supplementary Materials/
- Supplementary Materials/Table S1.xlsx
- Supplementary Materials/Table S10.xlsx
- Supplementary Materials/Table S11.xlsx
- Supplementary Materials/Table S2.xlsx
- Supplementary Materials/Table S3.xlsx
- Supplementary Materials/Table S4.xlsx
- Supplementary Materials/Table S5.xlsx
- Supplementary Materials/Table S6.xlsx
- Supplementary Materials/Table S7.xlsx
- Supplementary Materials/Table S8.xlsx
- Supplementary Materials/Table S9.xlsx
