# Supplementary material for: Musculoskeletal Disorder Burden and Its Attributable Risk Factors in China: Estimates and Predicts from 1990 to 2044
Source: Int J Environ Res Public Health. 2023 Jan 2;20(1):840. doi: 10.3390/ijerph20010840 (PMC9819435; doi:10.3390/ijerph20010840)
Supplement: Supplementary file 1 [file ijerph-20-00840-s001.zip › Supplementary Materials/Table S1.xlsx]

## Sheet: Sheet1
Table S1. Incidence, death and DALY data of musculoskeletal disorders in China from 1990 to 2019
year	incidence (per 100,000)						death (per 100,000)						DALY (per 100,000)
	Crude Incidence Rate (CIR)			Age-Standardized Incidence Rate (ASIR)			Crude Death Rate (CDR)			Age Standardized Death Rate (ASDR)			Crude DALY rate			Age standardized DALY rate
	both	male	female	both	male	female	both	male	female	both	male	female	both	male	female	both	male	female
1990	4060.06	3516.93	4637.93	4580.28	4016.84	5169.5	0.69384	0.497231	0.903028	1.0268	0.910507	1.18001	1480.08	1213.52	1763.7	1687.59	1397.21	1985.18
1991	3906.65	3408.35	4438.04	4367.71	3850.77	4907.04	0.702429	0.508463	0.909275	1.0318	0.924912	1.17854	1449.56	1195.01	1721.02	1635.1	1359.86	1917.21
1992	3766.85	3309.21	4255.87	4172.72	3698.53	4666.5	0.67559	0.474239	0.890748	0.980936	0.851613	1.14196	1421.63	1177.8	1682.18	1585.97	1324.14	1854.3
1993	3657.4	3231.65	4113.07	4011.77	3572.7	4467.91	0.680333	0.464847	0.91096	0.978003	0.825845	1.15643	1402.72	1167.14	1654.85	1546.99	1296.23	1803.89
1994	3597.12	3190.01	4033.27	3900.65	3485.82	4331.21	0.700346	0.458368	0.959583	0.987031	0.807242	1.19034	1398.22	1166.08	1646.92	1522.05	1278.08	1772.1
1995	3600.29	3195.5	4034.08	3856	3450.51	4276.36	0.723301	0.46384	1.00135	0.999461	0.807338	1.2147	1410.46	1176.79	1660.87	1514.72	1272.99	1762.4
1996	3645.82	3231.45	4089.68	3850.65	3444.78	4271.01	0.738527	0.464701	1.03184	1.00541	0.797699	1.23297	1433.82	1195.45	1689.16	1517.31	1274.94	1765.36
1997	3694.68	3269.61	4149.51	3846.92	3439.02	4269.14	0.75861	0.470489	1.06691	1.01591	0.793728	1.25483	1458.53	1214.83	1719.29	1520.55	1276.79	1769.67
1998	3747.54	3310.83	4214.08	3844.79	3433.9	4269.35	0.801233	0.497637	1.12556	1.04965	0.824643	1.29524	1485.68	1236.03	1752.37	1525.21	1279.75	1775.54
1999	3804.85	3356.12	4283.28	3843.57	3430.11	4270.31	0.847304	0.523306	1.19274	1.09013	0.849414	1.35041	1514.47	1258.74	1787.12	1529.91	1283	1781.27
2000	3864.24	3405.16	4352.63	3843.26	3428.38	4270.71	0.918681	0.580314	1.27865	1.15956	0.915529	1.42477	1544.81	1283.68	1822.61	1535.72	1288.24	1787.17
2001	3928.82	3460.16	4426.3	3845.57	3430.44	4272.65	0.996065	0.642228	1.37166	1.23704	0.993734	1.50611	1578.36	1311.71	1861.42	1543.23	1295.7	1794.33
2002	3997.52	3520.26	4503.06	3851.08	3435.91	4277.68	1.02672	0.666615	1.40817	1.25346	1.00575	1.52683	1612.42	1341.63	1899.27	1550.79	1304.27	1800.48
2003	4067.75	3582.2	4581.11	3857.31	3442.11	4283.31	1.06636	0.693438	1.46065	1.27546	1.01417	1.55743	1647.97	1372.48	1939.25	1559.15	1313.23	1807.8
2004	4136.98	3642.83	4658.57	3861.5	3446.29	4286.96	1.1221	0.72749	1.53862	1.31247	1.03917	1.60592	1684.6	1403	1981.83	1567.42	1321.23	1816.11
2005	4200.39	3696.52	4731.45	3861.22	3445.77	4286.25	1.14576	0.745582	1.56753	1.31377	1.0469	1.60418	1717.49	1430.11	2020.39	1572.33	1326.16	1820.66
2006	4256.69	3740.16	4800.39	3853.63	3436.23	4280.11	1.15337	0.745161	1.58306	1.29295	1.02623	1.58573	1748.44	1453.79	2058.6	1574.21	1326.97	1823.38
2007	4306.61	3774.09	4866.55	3840.26	3418.76	4270.55	1.1594	0.748373	1.59159	1.27077	1.00923	1.56087	1777.97	1474.87	2096.68	1574.49	1325.22	1825.58
2008	4353.75	3803.35	4931.89	3824.95	3398.8	4259.55	1.1797	0.769013	1.61108	1.26696	1.01539	1.55069	1807.47	1495.02	2135.68	1574.83	1322.96	1828.32
2009	4402.58	3834.99	4998.16	3811.38	3381.75	4249.05	1.20101	0.789045	1.6333	1.26654	1.02381	1.54572	1837.88	1516.05	2175.58	1575.66	1321.52	1831.26
2010	4455.9	3873.57	5066.31	3803.4	3373.14	4241.1	1.22091	0.809544	1.65212	1.26418	1.03103	1.53627	1868.76	1538.83	2214.6	1577.36	1322.4	1833.43
2011	4514.07	3920.38	5135.72	3800.06	3372.16	4234.4	1.22606	0.815619	1.65583	1.24464	1.02162	1.51003	1901.75	1564.34	2255.05	1580.44	1325.5	1835.99
2012	4570.59	3966.83	5202.11	3797.64	3373.51	4227.08	1.22098	0.82481	1.63536	1.21452	1.0173	1.46153	1934.85	1590.32	2295.22	1584.24	1329.83	1838.68
2013	4626.06	4011.99	5267.67	3795.85	3375.77	4220.17	1.22253	0.831049	1.63157	1.19254	1.00532	1.43004	1967.83	1615.77	2335.68	1588.37	1334.32	1841.81
2014	4682.58	4057.5	5334.98	3794.39	3377.54	4214.64	1.23804	0.845259	1.64798	1.18194	0.995399	1.41388	2000.19	1640.21	2375.89	1591.45	1337.58	1844.17
2015	4734.86	4096.23	5400.7	3793.17	3377.52	4211.56	1.25111	0.858036	1.66093	1.16945	0.987722	1.39448	2027.97	1660.21	2411.41	1592.4	1338.8	1844.38
2016	4747.92	4066.08	5458.2	3766.51	3325.99	4207.75	1.28783	0.886167	1.70625	1.1765	0.996443	1.40007	2037.34	1655.78	2434.82	1581.3	1322.35	1837.95
2017	4754.82	4027.54	5511.81	3737.6	3271.26	4202.35	1.32725	0.904862	1.7669	1.18346	0.98393	1.41699	2044.72	1648.53	2457.09	1569.69	1304.88	1831.39
2018	4799.37	4061.09	5567.18	3743.69	3277.78	4207.58	1.36878	0.922057	1.83338	1.18939	0.967129	1.43554	2071.06	1668.06	2490.17	1573.73	1309.15	1834.87
2019	4850.53	4111.39	5618.59	3764.99	3304.68	4223.94	1.41604	0.950814	1.89947	1.1967	0.964893	1.45001	2104.54	1699.21	2525.73	1585.44	1323.67	1843.9
