# Supplementary material for: Musculoskeletal Disorder Burden and Its Attributable Risk Factors in China: Estimates and Predicts from 1990 to 2044
Source: Int J Environ Res Public Health. 2023 Jan 2;20(1):840. doi: 10.3390/ijerph20010840 (PMC9819435; doi:10.3390/ijerph20010840)
Supplement: Supplementary file 1 [file ijerph-20-00840-s001.zip › Supplementary Materials/Table S10.xlsx]

## Sheet: Sheet1
Table S10. Incidence data of musculoskeletal disorders by age group in China from 1995 to 2019
per 100,000	30-34	35-39	40-44	45-49	50-54	55-59	60-64	65-69	70-74	75-79	80-84
1995	3160.45	4399.22	5744.19	6870.04	7470.81	7908.83	8551.63	9146.36	9453.95	10474.4	11532.8
1996	3149.6	4386.62	5734.32	6854.94	7461.71	7913.81	8549.42	9131.63	9441.38	10461.6	11521.8
1997	3126.08	4366.08	5722.13	6852.72	7463.22	7938.81	8562.07	9122	9435.01	10458	11525.2
1998	3098.64	4344.13	5708.86	6854.76	7481.68	7969.09	8581.64	9118.21	9431.7	10460.5	11535.6
1999	3075.98	4327.1	5696.96	6863.55	7487.85	8004.55	8598.01	9118.14	9429.47	10462.9	11544.1
2000	3066.71	4322.01	5689.75	6861.06	7497.67	8020.64	8617.11	9121.2	9425	10460.1	11540.1
2001	3066.51	4325.41	5692.92	6869.15	7508.68	8040.12	8639.93	9131.85	9422.89	10450.5	11523.7
2002	3065.92	4328	5706.2	6890.91	7547.42	8072.3	8672.54	9149.14	9423.78	10437.5	11502.4
2003	3064.81	4329.23	5724.02	6916.19	7592.45	8117.94	8701.21	9165.33	9426.09	10422.2	11480.4
2004	3062.74	4328.64	5740.63	6937.12	7638.4	8141.37	8726.69	9170.91	9425.89	10407.4	11461.1
2005	3059	4325.73	5751.58	6946.87	7651.17	8153.55	8726.5	9171	9420.25	10394.2	11447.8
2006	3047.97	4319.84	5755.89	6946.04	7640.51	8129.42	8700.02	9151.48	9403.95	10382.3	11437.8
2007	3028.35	4312.11	5755.56	6941.58	7612.94	8093.67	8650.82	9116.55	9377.44	10369.1	11427.2
2008	3005.59	4304.16	5752.39	6936.87	7576.08	8049.93	8605.47	9073.13	9347.18	10357.1	11417.3
2009	2985.35	4296.98	5748.29	6934.32	7541.14	8019.66	8555.43	9040.42	9317.3	10346.8	11409
2010	2973.46	4291.16	5745.18	6938.16	7521.23	7994.44	8536.28	9017.71	9303.7	10339.5	11401.8
2011	2969.37	4286.28	5743.8	6948.59	7520.68	7984.57	8523.89	9004.69	9295.89	10334.4	11392
2012	2967.14	4281.47	5744.5	6959.51	7531.1	7974.86	8518.02	8986.72	9286.19	10328.9	11376.6
2013	2965.49	4276.1	5747.24	6970.25	7547.83	7964.01	8511.72	8976.79	9273.81	10323.1	11360
2014	2963.37	4270.13	5750.65	6980.44	7565.8	7953.84	8513.44	8960.82	9267.31	10314.9	11345.3
2015	2959.88	4263.74	5752.87	6989.77	7582.91	7947.56	8506.03	8961.98	9260.51	10311.9	11334.8
2016	2935.26	4232.87	5739.09	6995.31	7601.71	7945.26	8406.92	8750.78	9033.16	10126.9	11218.7
2017	2909.64	4197.78	5716.72	6994.43	7608.36	7941.35	8303.01	8539.98	8787.38	9915.47	11082.7
2018	2884.54	4165.5	5680.56	6963.88	7584.5	7937.53	8302	8552.44	8766.52	9833.08	10992.7
2019	2841.51	4115.49	5622.08	6897.57	7532.83	7932.61	8315.81	8591.45	8738.81	9731.85	10850.8
