# Supplementary material for: Musculoskeletal Disorder Burden and Its Attributable Risk Factors in China: Estimates and Predicts from 1990 to 2044
Source: Int J Environ Res Public Health. 2023 Jan 2;20(1):840. doi: 10.3390/ijerph20010840 (PMC9819435; doi:10.3390/ijerph20010840)
Supplement: Supplementary file 1 [file ijerph-20-00840-s001.zip › Supplementary Materials/Table S11.xlsx]

## Sheet: Sheet1
Table S11. APC model analysis of musculoskeletal disorders incidence among females and males in China
Incidence	Female		Male
	Coef.	P>z	Coef.	P>z
Age (years)
30-34	-0.743	0	-0.685	0
35-39	-0.45	0	-0.35	0
40-44	-0.184	0	-0.112	0
45-49	0.044	0	-0.024	0.002
50-54	0.144	0	-0.01	0.183
55-59	0.167	0	0.039	0
60-64	0.187	0	0.113	0
65-69	0.19	0	0.17	0
70-74	0.168	0	0.194	0
75-79	0.213	0	0.289	0
80-84	0.263	0	0.374	0
Period (year)
1992	0.009	0.024	0.02	0
1997	-0.053	0	-0.049	0
2002	-0.021	0	-0.02	0
2007	0.005	0.193	0.005	0
2012	0.021	0	0.029	0
2017	0.04	0	0.014	0
Cohort (year)
1907-1911	0.191	0	0.18	0.144
1912-1916	0.181	0	0.186	0
1917-1921	0.155	0	0.163	0
1922-1926	0.124	0	0.13	0
1927-1931	0.096	0	0.095	0
1932-1936	0.07	0	0.062	0
1937-1941	0.045	0	0.026	0
1942-1946	0.018	0.004	-0.011	0
1947-1951	-0.007	0.286	-0.039	0
1952-1956	-0.032	0	-0.049	0
1957-1961	-0.057	0	-0.06	0
1962-1966	-0.079	0	-0.081	0
1967-1971	-0.104	0	-0.102	0
1972-1976	-0.146	0	-0.128	0
1977-1981	-0.202	0	-0.167	0
1982-1986	-0.252	0	-0.204	0
Constance	8.999	0	8.776	0
