# Supplementary material for: Musculoskeletal Disorder Burden and Its Attributable Risk Factors in China: Estimates and Predicts from 1990 to 2044
Source: Int J Environ Res Public Health. 2023 Jan 2;20(1):840. doi: 10.3390/ijerph20010840 (PMC9819435; doi:10.3390/ijerph20010840)
Supplement: Supplementary file 1 [file ijerph-20-00840-s001.zip › Supplementary Materials/Table S2.xlsx]

## Sheet: Sheet1
Table S2. The Contributed data of tobacco to death from 1990 to 2019
per 100,000	both	male	female
1990	0.0715908	0.134066	0.0233496
1991	0.0741629	0.138278	0.0246376
1992	0.0667797	0.121259	0.0245335
1993	0.0655168	0.117153	0.0254282
1994	0.063426	0.112322	0.0255031
1995	0.0628598	0.111126	0.0253896
1996	0.0617456	0.108327	0.0255912
1997	0.0613671	0.107069	0.025809
1998	0.0635358	0.111771	0.026024
1999	0.0656091	0.115494	0.0267774
2000	0.0721357	0.128404	0.0280533
2001	0.0802831	0.145015	0.0296167
2002	0.0843359	0.153038	0.0305738
2003	0.088234	0.160376	0.0314784
2004	0.091966	0.168423	0.0317666
2005	0.0931645	0.172248	0.0311857
2006	0.0908989	0.169286	0.0298955
2007	0.0882108	0.165568	0.0283003
2008	0.086918	0.16465	0.0269747
2009	0.0854696	0.163444	0.0258567
2010	0.0840626	0.162092	0.0248643
2011	0.0819023	0.159206	0.0238435
2012	0.0802948	0.157969	0.022664
2013	0.0784061	0.155476	0.0217494
2014	0.0772041	0.153623	0.0211932
2015	0.0762148	0.152361	0.0206903
2016	0.0764551	0.153557	0.0205159
2017	0.0758432	0.151871	0.0203326
2018	0.0747796	0.149015	0.0200712
2019	0.0744527	0.148255	0.0197848
