# Supplementary material for: Musculoskeletal Disorder Burden and Its Attributable Risk Factors in China: Estimates and Predicts from 1990 to 2044
Source: Int J Environ Res Public Health. 2023 Jan 2;20(1):840. doi: 10.3390/ijerph20010840 (PMC9819435; doi:10.3390/ijerph20010840)
Supplement: Supplementary file 1 [file ijerph-20-00840-s001.zip › Supplementary Materials/Table S3.xlsx]

## Sheet: Sheet1
Table S3. The Contributed data of tobacco, high body-mass index, kidney dysfunction and occupational risks to DALY respectively from 1990 to 2019
per 100,000	Tobacco			High body-mass index			Kidney dysfunction			Occupational risks
	both	male	female	both	male	female	both	male	female	both	male	female
1990	137.125	244.309	30.1981	28.2319	22.0385	34.4444	1.70912	2.56358	1.05457	310.127	287.7	335.739
1991	129.887	230.485	29.4256	27.448	21.4817	33.4275	1.64382	2.45526	1.02032	286.038	267.886	306.78
1992	122.751	216.91	28.6013	26.8192	21.0497	32.5985	1.58708	2.36275	0.989137	264.831	250.406	281.34
1993	116.904	205.788	27.968	26.4181	20.7913	32.0509	1.54188	2.29033	0.963436	246.554	235.356	259.41
1994	112.979	198.115	27.7224	26.3515	20.7802	31.9314	1.51066	2.2426	0.943053	234.519	225.282	245.156
1995	111.891	195.492	28.1249	26.7251	21.0791	32.3785	1.49619	2.22165	0.931372	229.301	220.567	239.306
1996	112.548	195.893	29.0139	27.4489	21.6353	33.2703	1.49435	2.22452	0.923097	227.219	218.118	237.535
1997	113.295	196.394	29.9841	28.3055	22.2999	34.3246	1.49509	2.23393	0.91427	225.02	215.55	235.674
1998	114.05	196.984	30.9238	29.2462	23.0335	35.4699	1.49846	2.24898	0.906825	223.076	213.171	234.11
1999	114.613	197.324	31.7197	30.2152	23.8012	36.6426	1.50434	2.26599	0.902505	220.842	210.473	232.304
2000	114.991	197.546	32.2875	31.1811	24.5815	37.7855	1.51462	2.2858	0.903187	218.628	207.77	230.514
2001	114.951	197.196	32.6196	32.2246	25.4402	39.0043	1.54304	2.30855	0.933845	215.947	204.669	228.198
2002	114.47	196.076	32.8257	33.447	26.4613	40.4235	1.59843	2.33971	1.0063	213.425	201.798	225.98
2003	113.7	194.493	32.9192	34.7657	27.5698	41.9438	1.66715	2.37779	1.09744	210.688	198.805	223.439
2004	112.761	192.695	32.8888	36.11	28.7111	43.4868	1.7386	2.41867	1.19178	207.17	195.157	219.987
2005	111.738	190.859	32.757	37.3761	29.7956	44.9195	1.79771	2.4586	1.2656	202.979	190.968	215.726
2006	110.292	188.429	32.3724	38.6525	30.9105	46.3455	1.8527	2.50793	1.32419	198.004	186.172	210.516
2007	108.248	185.078	31.6988	40.0345	32.1364	47.8767	1.91607	2.57277	1.38441	192.542	180.847	204.871
2008	106.019	181.513	30.9106	41.4624	33.4189	49.4358	1.9816	2.64832	1.4403	186.462	174.738	198.78
2009	103.959	178.26	30.1493	42.8744	34.715	50.9477	2.04376	2.72988	1.48516	180.059	168.531	192.137
2010	102.388	175.84	29.5644	44.1976	35.9794	52.3035	2.09228	2.8097	1.5074	174.626	163.552	186.212
2011	101.202	174.084	29.1011	45.4581	37.2236	53.5476	2.12422	2.88619	1.50219	169.886	159.177	181.063
2012	100.112	172.535	28.6303	46.7281	38.5055	54.7695	2.14749	2.96716	1.47681	166.609	156.152	177.489
2013	99.0813	171.094	28.1868	47.9882	39.7972	55.9605	2.17079	3.06103	1.44136	164.413	154.049	175.174
2014	98.1486	169.733	27.8094	49.2407	41.0857	57.1461	2.20574	3.173	1.41085	161.995	151.644	172.722
2015	97.3014	168.452	27.5309	50.4927	42.3803	58.3269	2.26292	3.31125	1.39996	160.301	149.585	171.39
2016	94.15	162.395	27.2872	51.3669	43.0102	59.4101	2.42449	3.63264	1.42829	158.592	145.719	171.815
2017	91.1581	156.572	27.0877	52.1982	43.5297	60.5146	2.55972	3.88299	1.46797	154.935	140.558	169.61
2018	90.825	156.232	26.8416	53.5051	44.9133	61.7125	2.54338	3.82753	1.4903	153.954	139.863	168.339
2019	90.9411	156.883	26.492	55.0023	46.6839	62.9107	2.44283	3.59779	1.51147	155.304	141.849	169.096
