# Supplementary material for: Musculoskeletal Disorder Burden and Its Attributable Risk Factors in China: Estimates and Predicts from 1990 to 2044
Source: Int J Environ Res Public Health. 2023 Jan 2;20(1):840. doi: 10.3390/ijerph20010840 (PMC9819435; doi:10.3390/ijerph20010840)
Supplement: Supplementary file 1 [file ijerph-20-00840-s001.zip › Supplementary Materials/Table S4.xlsx]

## Sheet: Sheet1
Table S4. The Contributed data of tobacco to death by age group in 2019
per 100,000	both	male	female
30-34	0.00407668	0.00717913	0.000901681
35-39	0.00773621	0.0139572	0.00127614
40-44	0.0151593	0.027887	0.00189107
45-49	0.0286216	0.0509217	0.0054599
50-54	0.0463809	0.0834813	0.00893469
55-59	0.0918895	0.160185	0.0229471
60-64	0.172367	0.295103	0.0484627
65-69	0.268455	0.476775	0.0676308
70-74	0.528382	0.930252	0.146173
75-79	0.779704	1.42962	0.194868
80-84	1.18491	2.30214	0.309792
