# Supplementary material for: Musculoskeletal Disorder Burden and Its Attributable Risk Factors in China: Estimates and Predicts from 1990 to 2044
Source: Int J Environ Res Public Health. 2023 Jan 2;20(1):840. doi: 10.3390/ijerph20010840 (PMC9819435; doi:10.3390/ijerph20010840)
Supplement: Supplementary file 1 [file ijerph-20-00840-s001.zip › Supplementary Materials/Table S5.xlsx]

## Sheet: Sheet1
Table S5. The Contributed data of tobacco, high body-mass index, kidney dysfunction and occupational risks to death and DALY respectively by age group in 2019
per 100,000	Tobacco			High body-mass index			kidney dysfunction			Occupational risks
	both	male	female	both	male	female	both	male	female	both	male	female
30-34	72.2732	128.452	14.78	21.0005	25.1063	16.7987	0.139492	0.221189	0.0558838	159.541	154.009	165.203
35-39	119.743	214.414	21.4325	37.6291	43.2121	31.8316	0.285995	0.448994	0.116731	210.92	211.13	210.702
40-44	170.937	312.561	23.2965	65.6401	70.1871	60.8999	0.553161	0.858109	0.235258	283.423	296.867	269.409
45-49	197.013	359.38	28.3708	105.396	97.4653	113.634	1.01632	1.54738	0.464747	335.726	328.758	342.964
50-54	212.482	362.303	61.2647	152.449	121.813	183.371	1.8329	2.75767	0.899509	352.753	301.445	404.539
55-59	221.551	381.941	59.6421	179.257	136.7	222.217	3.24164	4.76392	1.70496	346.543	283.172	410.514
60-64	263.853	429.07	97.0636	196.043	147.003	245.55	5.71425	8.17056	3.23457	307.08	245.985	368.756
65-69	278.003	447.624	114.484	200.252	148.419	250.22	10.229	14.455	6.15509	248.664	200.895	294.714
70-74	285.487	458.882	120.574	187.502	138.729	233.889	17.5898	24.7096	10.8183	206.901	171.659	240.419
75-79	322.854	514.576	150.33	178.141	136.868	215.281	26.5782	37.5066	16.744	163.644	145.946	179.571
80-84	350.795	593.792	160.456	154.202	125.213	176.908	34.2596	49.4875	22.3317	101.741	98.6851	104.135
