# Supplementary material for: Musculoskeletal Disorder Burden and Its Attributable Risk Factors in China: Estimates and Predicts from 1990 to 2044
Source: Int J Environ Res Public Health. 2023 Jan 2;20(1):840. doi: 10.3390/ijerph20010840 (PMC9819435; doi:10.3390/ijerph20010840)
Supplement: Supplementary file 1 [file ijerph-20-00840-s001.zip › Supplementary Materials/Table S6.xlsx]

## Sheet: Sheet1
Table S6. Incidence, age, period and cohort data of musculoskeletal disorders in China from 1990 to 2019
per 100,000	female				male
	incidence	age	period	cohort	incidence	age	period	cohort
1	4487.16	32	1992	1960	3640.34	32	1992	1960
2	5961.86	37	1992	1955	4872.5	37	1992	1955
3	7640.52	42	1992	1950	5949.32	42	1992	1950
4	9500.81	47	1992	1945	6675.71	47	1992	1945
5	10622.1	52	1992	1940	7091.38	52	1992	1940
6	11128.7	57	1992	1935	7720.56	57	1992	1935
7	11633.4	62	1992	1930	8922.6	62	1992	1930
8	12137.9	67	1992	1925	10212.4	67	1992	1925
9	12357.6	72	1992	1920	10830.4	72	1992	1920
10	13105.7	77	1992	1915	11646	77	1992	1915
11	13772.2	82	1992	1910	12211.6	82	1992	1910
12	4164.8	32	1992	1960	3429.9	32	1992	1960
13	5570.88	37	1992	1955	4673.3	37	1992	1955
14	7201.28	42	1992	1950	5776.96	42	1992	1950
15	9052.66	47	1992	1945	6450.44	47	1992	1945
16	10159.5	52	1992	1940	6799.53	52	1992	1940
17	10618	57	1992	1935	7377.23	57	1992	1935
18	11112.5	62	1992	1930	8450.18	62	1992	1930
19	11586.3	67	1992	1925	9567.34	67	1992	1925
20	11766.1	72	1992	1920	10133.5	72	1992	1920
21	12526.5	77	1992	1915	11054.4	77	1992	1915
22	13254.5	82	1992	1910	11804.3	82	1992	1910
23	3871	32	1992	1960	3238.18	32	1992	1960
24	5210.73	37	1992	1955	4489.88	37	1992	1955
25	6798.95	42	1992	1950	5619.87	42	1992	1950
26	8637.78	47	1992	1945	6241.45	47	1992	1945
27	9733.58	52	1992	1940	6530.75	52	1992	1940
28	10153	57	1992	1935	7063.44	57	1992	1935
29	10638	62	1992	1930	8017.8	62	1992	1930
30	11083.7	67	1992	1925	8977.22	67	1992	1925
31	11222.4	72	1992	1920	9495.01	72	1992	1920
32	11994.9	77	1992	1915	10513.3	77	1992	1915
33	12779.8	82	1992	1910	11432.1	82	1992	1910
34	3630.1	32	1992	1960	3080.67	32	1992	1960
35	4912.89	37	1992	1955	4337.46	37	1992	1955
36	6469.1	42	1992	1950	5490.65	42	1992	1950
37	8290.58	47	1992	1945	6065.55	47	1992	1945
38	9377.19	52	1992	1940	6306.31	52	1992	1940
39	9771.27	57	1992	1935	6805.55	57	1992	1935
40	10247.3	62	1992	1930	7661.93	62	1992	1930
41	10669.6	67	1992	1925	8491.94	67	1992	1925
42	10772.7	72	1992	1920	8969.48	72	1992	1920
43	11553.8	77	1992	1915	10068.8	77	1992	1915
44	12385.9	82	1992	1910	11125.5	82	1992	1910
45	3466.42	32	1992	1960	2973.1	32	1992	1960
46	4708.9	37	1992	1955	4231.36	37	1992	1955
47	6243.65	42	1992	1950	5400.79	42	1992	1950
48	8047.74	47	1992	1945	5940.03	47	1992	1945
49	9125.11	52	1992	1940	6147.11	52	1992	1940
50	9509.18	57	1992	1935	6629.55	57	1992	1935
51	9978.49	62	1992	1930	7419.29	62	1992	1930
52	10383.8	67	1992	1925	8161.06	67	1992	1925
53	10462.6	72	1992	1920	8611.9	72	1992	1920
54	11246.8	77	1992	1915	9767.04	77	1992	1915
55	12111	82	1992	1910	10914.5	82	1992	1910
56	3405.15	32	1997	1965	2931.67	32	1997	1965
57	4630.74	37	1997	1960	4187.26	37	1997	1960
58	6152.97	42	1997	1955	5361.33	42	1997	1955
59	7948.26	47	1997	1950	5883.89	47	1997	1950
60	9010.64	52	1997	1945	6073.84	52	1997	1945
61	9403.58	57	1997	1940	6561.72	57	1997	1940
62	9869.6	62	1997	1935	7326.22	62	1997	1935
63	10265.8	67	1997	1930	8034.06	67	1997	1930
64	10338	72	1997	1925	8477.44	72	1997	1925
65	11117	77	1997	1920	9653.72	77	1997	1920
66	11993.6	82	1997	1915	10829.4	82	1997	1915
67	3392.02	32	1997	1965	2921.9	32	1997	1965
68	4620.22	37	1997	1960	4172.09	37	1997	1960
69	6145.43	42	1997	1955	5349.69	42	1997	1955
70	7928.02	47	1997	1950	5869.96	47	1997	1950
71	8990.32	52	1997	1945	6062.62	52	1997	1945
72	9408.48	57	1997	1940	6563.32	57	1997	1940
73	9873.25	62	1997	1935	7319.17	62	1997	1935
74	10257.6	67	1997	1930	8019.34	67	1997	1930
75	10328.4	72	1997	1925	8470.99	72	1997	1925
76	11100.5	77	1997	1920	9652.8	77	1997	1920
77	11982.2	82	1997	1915	10819.9	82	1997	1915
78	3362.91	32	1997	1965	2902.93	32	1997	1965
79	4602.41	37	1997	1960	4147.58	37	1997	1960
80	6137.51	42	1997	1955	5334.55	42	1997	1955
81	7916.46	47	1997	1950	5866.39	47	1997	1950
82	8989.97	52	1997	1945	6066.82	52	1997	1945
83	9443.82	57	1997	1940	6575.78	57	1997	1940
84	9907.05	62	1997	1935	7311.32	62	1997	1935
85	10266.5	67	1997	1930	7996.65	67	1997	1930
86	10331.4	72	1997	1925	8463.09	72	1997	1925
87	11098.8	77	1997	1920	9655.66	77	1997	1920
88	11991.8	82	1997	1915	10814.9	82	1997	1915
89	3328.53	32	1997	1965	2881.53	32	1997	1965
90	4583.41	37	1997	1960	4121.21	37	1997	1960
91	6129.25	42	1997	1955	5318.71	42	1997	1955
92	7912.7	47	1997	1950	5869.74	47	1997	1950
93	8998.19	52	1997	1945	6077.54	52	1997	1945
94	9490.87	57	1997	1940	6591.97	57	1997	1940
95	9956.02	62	1997	1935	7305.31	62	1997	1935
96	10284.5	67	1997	1930	7972.85	67	1997	1930
97	10340.1	72	1997	1925	8456.24	72	1997	1925
98	11105.2	77	1997	1920	9660.2	77	1997	1920
99	12010.4	82	1997	1915	10812.3	82	1997	1915
100	3299.73	32	1997	1965	2864.43	32	1997	1965
101	4569.08	37	1997	1960	4100.26	37	1997	1960
102	6121.16	42	1997	1955	5305.36	42	1997	1955
103	7911.72	47	1997	1950	5874.59	47	1997	1950
104	9007.41	52	1997	1945	6087.56	52	1997	1945
105	9532.45	57	1997	1940	6604.69	57	1997	1940
106	10003.9	62	1997	1935	7303.67	62	1997	1935
107	10304.1	67	1997	1930	7955.32	67	1997	1930
108	10348.1	72	1997	1925	8452.01	72	1997	1925
109	11111.8	77	1997	1920	9664.82	77	1997	1920
110	12025.5	82	1997	1915	10809.5	82	1997	1915
111	3287.26	32	2002	1970	2858.21	32	2002	1970
112	4565.73	37	2002	1965	4092.35	37	2002	1965
113	6114.73	42	2002	1960	5298.31	42	2002	1960
114	7906.25	47	2002	1955	5874.32	47	2002	1955
115	9013.37	52	2002	1950	6091.67	52	2002	1950
116	9549.98	57	2002	1945	6606.37	57	2002	1945
117	10034.8	62	2002	1940	7309.16	62	2002	1940
118	10317.7	67	2002	1935	7951.28	67	2002	1935
119	10348.6	72	2002	1930	8452.09	72	2002	1930
120	11111.3	77	2002	1925	9667.9	77	2002	1925
121	12024.8	82	2002	1920	10803.9	82	2002	1920
122	3285.78	32	2002	1970	2859.9	32	2002	1970
123	4568.76	37	2002	1965	4094.54	37	2002	1965
124	6115.58	42	2002	1960	5302.13	42	2002	1960
125	7912.11	47	2002	1955	5885.05	47	2002	1955
126	9020.41	52	2002	1950	6101.03	52	2002	1950
127	9567.51	57	2002	1945	6614.44	57	2002	1945
128	10062.1	62	2002	1940	7324.91	62	2002	1940
129	10331.9	67	2002	1935	7960.55	67	2002	1935
130	10349.3	72	2002	1930	8454.02	72	2002	1930
131	11105.7	77	2002	1925	9661.85	77	2002	1925
132	12011.8	82	2002	1920	10789.1	82	2002	1920
133	3282.89	32	2002	1970	2861.55	32	2002	1970
134	4569.56	37	2002	1965	4097.81	37	2002	1965
135	6125.82	42	2002	1960	5315.35	42	2002	1960
136	7929.35	47	2002	1955	5912.95	47	2002	1955
137	9050.51	52	2002	1950	6133.34	52	2002	1950
138	9608.07	57	2002	1945	6639.97	57	2002	1945
139	10101.9	62	2002	1940	7348.34	62	2002	1940
140	10354.2	67	2002	1935	7974.18	67	2002	1935
141	10357	72	2002	1930	8453.68	72	2002	1930
142	11102.4	77	2002	1925	9645.23	77	2002	1925
143	11999	82	2002	1920	10764.4	82	2002	1920
144	3278.92	32	2002	1970	2862.29	32	2002	1970
145	4568.27	37	2002	1965	4100.88	37	2002	1965
146	6141.08	42	2002	1960	5332.42	42	2002	1960
147	7950.45	47	2002	1955	5946.38	47	2002	1955
148	9092.22	52	2002	1950	6174.98	52	2002	1950
149	9653.05	57	2002	1945	6669.46	57	2002	1945
150	10140	62	2002	1940	7370.47	62	2002	1940
151	10377.3	67	2002	1935	7987.67	67	2002	1935
152	10366.9	72	2002	1930	8450.55	72	2002	1930
153	11099.8	77	2002	1925	9624.21	77	2002	1925
154	11987	82	2002	1920	10736.9	82	2002	1920
155	3273.9	32	2002	1970	2861.38	32	2002	1970
156	4565.36	37	2002	1965	4102.52	37	2002	1965
157	6156.6	42	2002	1960	5347.54	42	2002	1960
158	7968.6	47	2002	1955	5973.99	47	2002	1955
159	9129.04	52	2002	1950	6209.88	52	2002	1950
160	9687.12	57	2002	1945	6690.96	57	2002	1945
161	10163.7	62	2002	1940	7382.51	62	2002	1940
162	10393.1	67	2002	1935	7996.08	67	2002	1935
163	10374.5	72	2002	1930	8445.05	72	2002	1930
164	11096.5	77	2002	1925	9604.07	77	2002	1925
165	11976.7	82	2002	1920	10713.8	82	2002	1920
166	3267.83	32	2007	1975	2858.11	32	2007	1975
167	4561.21	37	2007	1970	4101.38	37	2007	1970
168	6168.33	42	2007	1965	5355.6	42	2007	1965
169	7978.37	47	2007	1960	5985.24	47	2007	1960
170	9141.95	52	2007	1955	6220.3	52	2007	1955
171	9699.46	57	2007	1950	6693.69	57	2007	1950
172	10159.3	62	2007	1945	7375.13	62	2007	1945
173	10393.8	67	2007	1940	7995.05	67	2007	1940
174	10375	72	2007	1935	8437.25	72	2007	1935
175	11091.1	77	2007	1930	9590.44	77	2007	1930
176	11968.7	82	2007	1925	10702.2	82	2007	1925
177	3256.46	32	2007	1975	2846.26	32	2007	1975
178	4558.89	37	2007	1970	4093.53	37	2007	1970
179	6178.65	42	2007	1965	5351.42	42	2007	1965
180	7984.18	47	2007	1960	5974.35	47	2007	1960
181	9138.33	52	2007	1955	6202.29	52	2007	1955
182	9675.08	57	2007	1950	6664.2	57	2007	1950
183	10126.5	62	2007	1945	7343.34	62	2007	1945
184	10370.9	67	2007	1940	7978.22	67	2007	1940
185	10358.8	72	2007	1935	8424.6	72	2007	1935
186	11082.5	77	2007	1930	9582.1	77	2007	1930
187	11960	82	2007	1925	10700.5	82	2007	1925
188	3238.56	32	2007	1975	2824.53	32	2007	1975
189	4559.43	37	2007	1970	4078.87	37	2007	1970
190	6191.06	42	2007	1965	5337.03	42	2007	1965
191	7993.78	47	2007	1960	5949.49	47	2007	1960
192	9123.69	52	2007	1955	6164.01	52	2007	1955
193	9636.52	57	2007	1950	6615.73	57	2007	1950
194	10078.7	62	2007	1945	7294.61	62	2007	1945
195	10329	67	2007	1940	7949.81	67	2007	1940
196	10326.5	72	2007	1935	8407.05	72	2007	1935
197	11071	77	2007	1930	9574.21	77	2007	1930
198	11948	82	2007	1925	10702.9	82	2007	1925
199	3218.48	32	2007	1975	2799.43	32	2007	1975
200	4561.02	37	2007	1970	4061.8	37	2007	1970
201	6202.79	42	2007	1965	5318.54	42	2007	1965
202	8006.21	47	2007	1960	5920.45	47	2007	1960
203	9102.2	52	2007	1955	6118.21	52	2007	1955
204	9594.47	57	2007	1950	6563.1	57	2007	1950
205	10023.7	62	2007	1945	7241.87	62	2007	1945
206	10277.2	67	2007	1940	7917.58	67	2007	1940
207	10287.4	72	2007	1935	8390.05	72	2007	1935
208	11058.2	77	2007	1930	9567.37	77	2007	1930
209	11934.4	82	2007	1925	10708.1	82	2007	1925
210	3200.8	32	2007	1975	2777.44	32	2007	1975
211	4561.14	37	2007	1970	4046.55	37	2007	1970
212	6211.5	42	2007	1965	5302.27	42	2007	1965
213	8019	47	2007	1960	5896.5	47	2007	1960
214	9078.97	52	2007	1955	6078.29	52	2007	1955
215	9555.83	57	2007	1950	6519.95	57	2007	1950
216	9972.63	62	2007	1945	7198.72	62	2007	1945
217	10226.1	67	2007	1940	7889.91	67	2007	1940
218	10250.2	72	2007	1935	8378.33	72	2007	1935
219	11046.3	77	2007	1930	9563.11	77	2007	1930
220	11920.8	82	2007	1925	10714.5	82	2007	1925
221	3190.03	32	2012	1980	2765.03	32	2012	1980
222	4557.22	37	2012	1975	4037.41	37	2012	1975
223	6214.83	42	2012	1970	5294.36	42	2012	1970
224	8030.13	47	2012	1965	5887.39	47	2012	1965
225	9061.04	52	2012	1960	6058.98	52	2012	1960
226	9524.27	57	2012	1955	6498.74	57	2012	1955
227	9941.49	62	2012	1950	7180.79	62	2012	1950
228	10185.3	67	2012	1945	7874.56	67	2012	1945
229	10224	72	2012	1940	8377.07	72	2012	1940
230	11037.2	77	2012	1935	9562.63	77	2012	1935
231	11909	82	2012	1930	10720.3	82	2012	1930
232	3184.98	32	2012	1980	2761.39	32	2012	1980
233	4549.84	37	2012	1975	4033.94	37	2012	1975
234	6215.62	42	2012	1970	5294.1	42	2012	1970
235	8037.11	47	2012	1965	5893.66	47	2012	1965
236	9050.9	52	2012	1960	6061.93	52	2012	1960
237	9504.46	57	2012	1955	6498.07	57	2012	1955
238	9911.02	62	2012	1950	7179.78	62	2012	1950
239	10148.9	67	2012	1945	7873.45	67	2012	1945
240	10200.4	72	2012	1940	8384.11	72	2012	1940
241	11026.2	77	2012	1935	9567.04	77	2012	1935
242	11893.1	82	2012	1930	10724.5	82	2012	1930
243	3181.04	32	2012	1980	2760.14	32	2012	1980
244	4541.63	37	2012	1975	4032.08	37	2012	1975
245	6217.11	42	2012	1970	5296.16	42	2012	1970
246	8040.9	47	2012	1965	5906.59	47	2012	1965
247	9046.79	52	2012	1960	6075.66	52	2012	1960
248	9483.04	57	2012	1955	6501.47	57	2012	1955
249	9877.88	62	2012	1950	7185.84	62	2012	1950
250	10107.4	67	2012	1945	7878.15	67	2012	1945
251	10169.7	72	2012	1940	8394.14	72	2012	1940
252	11010	77	2012	1935	9574.16	77	2012	1935
253	11870	82	2012	1930	10726	82	2012	1930
254	3177.87	32	2012	1980	2759.53	32	2012	1980
255	4532.62	37	2012	1975	4030.59	37	2012	1975
256	6219.06	42	2012	1970	5299.71	42	2012	1970
257	8044	47	2012	1965	5922.39	47	2012	1965
258	9048.84	52	2012	1960	6094.92	52	2012	1960
259	9461.12	57	2012	1955	6507.25	57	2012	1955
260	9848.29	62	2012	1950	7195.22	62	2012	1950
261	10065.2	67	2012	1945	7884.92	67	2012	1945
262	10136.5	72	2012	1940	8403.75	72	2012	1940
263	10993.5	77	2012	1935	9581.49	77	2012	1935
264	11845.5	82	2012	1930	10724	82	2012	1930
265	3175.18	32	2012	1980	2757.86	32	2012	1980
266	4523.45	37	2012	1975	4028.43	37	2012	1975
267	6220.13	42	2012	1970	5303.41	42	2012	1970
268	8049.83	47	2012	1965	5937.51	47	2012	1965
269	9055.55	52	2012	1960	6114.43	52	2012	1960
270	9440.12	57	2012	1955	6513.94	57	2012	1955
271	9825.05	62	2012	1950	7203.27	62	2012	1950
272	10031	67	2012	1945	7891.5	67	2012	1945
273	10106.7	72	2012	1940	8410.17	72	2012	1940
274	10980.6	77	2012	1935	9585.72	77	2012	1935
275	11826	82	2012	1930	10718.5	82	2012	1930
276	3172.7	32	2017	1985	2753.46	32	2017	1985
277	4514.81	37	2017	1980	4024.65	37	2017	1980
278	6219.13	42	2017	1975	5306.03	42	2017	1975
279	8061.68	47	2017	1970	5948.09	47	2017	1970
280	9066.21	52	2017	1965	6129.91	52	2017	1965
281	9422.9	57	2017	1960	6521.04	57	2017	1960
282	9807.21	62	2017	1955	7203.84	62	2017	1955
283	10017.6	67	2017	1950	7898.93	67	2017	1950
284	10085.2	72	2017	1945	8409.81	72	2017	1945
285	10975.6	77	2017	1940	9583.92	77	2017	1940
286	11817.1	82	2017	1935	10709.2	82	2017	1935
287	3164.45	32	2017	1985	2712.84	32	2017	1985
288	4487.18	37	2017	1980	3989.97	37	2017	1980
289	6204.07	42	2017	1975	5291.78	42	2017	1975
290	8086.26	47	2017	1970	5943.09	47	2017	1970
291	9077.3	52	2017	1965	6146.38	52	2017	1965
292	9396.41	57	2017	1960	6537.19	57	2017	1960
293	9789.21	62	2017	1955	7022.88	62	2017	1955
294	10013.4	67	2017	1950	7474.33	67	2017	1950
295	10082.7	72	2017	1945	7939.33	72	2017	1945
296	10986.1	77	2017	1940	9183.19	77	2017	1940
297	11835.6	82	2017	1935	10420.7	82	2017	1935
298	3150.9	32	2017	1985	2675.11	32	2017	1985
299	4448.09	37	2017	1980	3957.72	37	2017	1980
300	6176.33	42	2017	1975	5273.96	42	2017	1975
301	8103.31	47	2017	1970	5930.39	47	2017	1970
302	9082.3	52	2017	1965	6148.59	52	2017	1965
303	9373.47	57	2017	1960	6542.12	57	2017	1960
304	9773.23	62	2017	1955	6832.87	62	2017	1955
305	10013.5	67	2017	1950	7035.79	67	2017	1950
306	10082.5	72	2017	1945	7437.33	72	2017	1945
307	10984.7	77	2017	1940	8739.12	77	2017	1940
308	11845.4	82	2017	1935	10096.5	82	2017	1935
309	3099.86	32	2017	1985	2674.68	32	2017	1985
310	4381.48	37	2017	1980	3957.76	37	2017	1980
311	6103.19	42	2017	1975	5273.96	42	2017	1975
312	8052.93	47	2017	1970	5919.44	47	2017	1970
313	9055.1	52	2017	1965	6125.62	52	2017	1965
314	9370.84	57	2017	1960	6526.42	57	2017	1960
315	9789.54	62	2017	1955	6821.2	62	2017	1955
316	10048.1	67	2017	1950	7019.76	67	2017	1950
317	10072.6	72	2017	1945	7386.69	72	2017	1945
318	10906.8	77	2017	1940	8653.67	77	2017	1940
319	11753.1	82	2017	1935	10011.2	82	2017	1935
320	3001.97	32	2017	1985	2684.72	32	2017	1985
321	4271.2	37	2017	1980	3965.55	37	2017	1980
322	5972.93	42	2017	1975	5285.52	42	2017	1975
323	7927.12	47	2017	1970	5906.32	47	2017	1970
324	8988.98	52	2017	1965	6090.12	52	2017	1965
325	9375.94	57	2017	1960	6502.82	57	2017	1960
326	9836.08	62	2017	1955	6809.87	62	2017	1955
327	10123.4	67	2017	1950	7002.37	67	2017	1950
328	10062.9	72	2017	1945	7346.66	72	2017	1945
329	10755.7	77	2017	1940	8594.12	77	2017	1940
330	11560.3	82	2017	1935	9945.01	82	2017	1935
