# Supplementary material for: Musculoskeletal Disorder Burden and Its Attributable Risk Factors in China: Estimates and Predicts from 1990 to 2044
Source: Int J Environ Res Public Health. 2023 Jan 2;20(1):840. doi: 10.3390/ijerph20010840 (PMC9819435; doi:10.3390/ijerph20010840)
Supplement: Supplementary file 1 [file ijerph-20-00840-s001.zip › Supplementary Materials/Table S7.xlsx]

## Sheet: Sheet1
Table S7. Incidence data matrix of musculoskeletal disorders in China by age group from 1990-2019
number	30-34	35-39	40-44	45-49	50-54	55-59	60-64	65-69	70-74	75-79	80-84
1990	3.58081e+06	4.94013e+06	4.54134e+06	4.14269e+06	4.18412e+06	4.06035e+06	3.62599e+06	3.06275e+06	2.19667e+06	1.42374e+06	742647
1991	3.28022e+06	4.82604e+06	4.60438e+06	4.1456e+06	4.00358e+06	3.9564e+06	3.53923e+06	2.97787e+06	2.13574e+06	1.40803e+06	738709
1992	3.13137e+06	4.6263e+06	4.66024e+06	4.17562e+06	3.84786e+06	3.84939e+06	3.45675e+06	2.89842e+06	2.08219e+06	1.39431e+06	738228
1993	3.16018e+06	4.32578e+06	4.80212e+06	4.22145e+06	3.74037e+06	3.73522e+06	3.39932e+06	2.8442e+06	2.04806e+06	1.38714e+06	743969
1994	3.31277e+06	4.0219e+06	4.90711e+06	4.44944e+06	3.69543e+06	3.62153e+06	3.39593e+06	2.82808e+06	2.05626e+06	1.38201e+06	760732
1995	3.56069e+06	3.8172e+06	5.18571e+06	4.58151e+06	3.73365e+06	3.5844e+06	3.43561e+06	2.86666e+06	2.10082e+06	1.41045e+06	788128
1996	3.81951e+06	3.75086e+06	5.32306e+06	4.84067e+06	3.89923e+06	3.58591e+06	3.51271e+06	2.93827e+06	2.16594e+06	1.45894e+06	825944
1997	3.99307e+06	3.83064e+06	5.35703e+06	5.10008e+06	4.1033e+06	3.60611e+06	3.58877e+06	3.00971e+06	2.23534e+06	1.51246e+06	866486
1998	4.06647e+06	4.09827e+06	5.22611e+06	5.43963e+06	4.31595e+06	3.65156e+06	3.63978e+06	3.08655e+06	2.31247e+06	1.57207e+06	908357
1999	4.07356e+06	4.47881e+06	5.00803e+06	5.69571e+06	4.68417e+06	3.71998e+06	3.64968e+06	3.18072e+06	2.39288e+06	1.64451e+06	940915
2000	4.0541e+06	4.89707e+06	4.81065e+06	6.07058e+06	4.88664e+06	3.81403e+06	3.67281e+06	3.26448e+06	2.47246e+06	1.71287e+06	977699
2001	4.02677e+06	5.27361e+06	4.7483e+06	6.24035e+06	5.1839e+06	4.00525e+06	3.69399e+06	3.35267e+06	2.54953e+06	1.77599e+06	1.01515e+06
2002	3.98655e+06	5.54938e+06	4.89136e+06	6.30998e+06	5.49014e+06	4.23799e+06	3.7285e+06	3.43769e+06	2.62607e+06	1.84122e+06	1.05323e+06
2003	3.93134e+06	5.6925e+06	5.28268e+06	6.19392e+06	5.88546e+06	4.47646e+06	3.78359e+06	3.49348e+06	2.70655e+06	1.91104e+06	1.09314e+06
2004	3.85534e+06	5.73408e+06	5.81506e+06	5.96955e+06	6191066	4.87147e+06	3.85788e+06	3.50567e+06	2.80026e+06	1.98329e+06	1.13992e+06
2005	3.74892e+06	5.71282e+06	6.37515e+06	5.75416e+06	6.60978e+06	5.08377e+06	3.95635e+06	3.5301e+06	2.88185e+06	2.05867e+06	1.18594e+06
2006	3.5966e+06	5.66154e+06	6.8603e+06	5.68036e+06	6.77728e+06	5.37199e+06	4.14e+06	3.5487e+06	2.96219e+06	2.13825e+06	1.2345e+06
2007	3.41982e+06	5.59219e+06	7.20869e+06	5.83898e+06	6.80691e+06	5.63902e+06	4.34536e+06	3.57396e+06	3.03642e+06	2.22273e+06	1.2917e+06
2008	3.2453e+06	5.50375e+06	7.38351e+06	6.28629e+06	6.62624e+06	5.98202e+06	4.54579e+06	3.61676e+06	3.08605e+06	2.31376e+06	1.35649e+06
2009	3.09501e+06	5.39029e+06	7.43093e+06	6.90008e+06	6.34137e+06	6.23946e+06	4.90794e+06	3.68001e+06	3.10237e+06	2.41819e+06	1.42431e+06
2010	2.98848e+06	5.24008e+06	7.40589e+06	7.55664e+06	6.09387e+06	6.64041e+06	5.10589e+06	3.77702e+06	3.1359e+06	2.51178e+06	1.49195e+06
2011	2.93705e+06	5.03941e+06	7.35284e+06	8.13974e+06	6.02199e+06	6.82131e+06	5.40798e+06	3.96714e+06	3.16964e+06	2.60288e+06	1.55939e+06
2012	2.92396e+06	4.81752e+06	7.2841e+06	8.57014e+06	6.20754e+06	6.87787e+06	5.70397e+06	4.18427e+06	3.21129e+06	2.68808e+06	1.63266e+06
2013	2.9441e+06	4.60112e+06	7.194e+06	8.80127e+06	6.70657e+06	6.728e+06	6.08589e+06	4.40031e+06	3.26935e+06	2.75151e+06	1.71516e+06
2014	2.99924e+06	4.41244e+06	7.06967e+06	8.88315e+06	7.38556e+06	6.46857e+06	6.3823e+06	4.77828e+06	3.34433e+06	2.78519e+06	1.80948e+06
2015	3.09825e+06	4.27194e+06	6.89146e+06	8.87626e+06	8.10572e+06	6.2346e+06	6.81234e+06	4.98969e+06	3.44785e+06	2.8325e+06	1.89641e+06
2016	3.23189e+06	4.17422e+06	6.62489e+06	8.82754e+06	8.74333e+06	6.16627e+06	6.92914e+06	5.17978e+06	3.54863e+06	2.82715e+06	1.96291e+06
2017	3.39789e+06	4.12429e+06	6.32009e+06	8.74769e+06	9.20297e+06	6.35055e+06	6.91163e+06	5.347e+06	3.65803e+06	2.81888e+06	2.01753e+06
2018	3.56466e+06	4.1228e+06	6.00918e+06	8.60181e+06	9.41101e+06	6.84809e+06	6.7722e+06	5.72866e+06	3.84998e+06	2.8591e+06	2.06027e+06
2019	3.66829e+06	4.15231e+06	5.7146e+06	8.37132e+06	9.42382e+06	7.52326e+06	6.53255e+06	6.04698e+06	4.18204e+06	2.90462e+06	2.06896e+06
