# Supplementary material for: Musculoskeletal Disorder Burden and Its Attributable Risk Factors in China: Estimates and Predicts from 1990 to 2044
Source: Int J Environ Res Public Health. 2023 Jan 2;20(1):840. doi: 10.3390/ijerph20010840 (PMC9819435; doi:10.3390/ijerph20010840)
Supplement: Supplementary file 1 [file ijerph-20-00840-s001.zip › Supplementary Materials/Table S8.xlsx]

## Sheet: Sheet1
Table S8. Population data matrix of musculoskeletal disorders in China by age group from 1990-2019
number	30-34	35-39	40-44	45-49	50-54	55-59	60-64	65-69	70-74	75-79	80-84
1990	8.85118e+07	9.15087e+07	6.72425e+07	5.17198e+07	4.7802e+07	4.34626e+07	3.54206e+07	2.73675e+07	1.88564e+07	1.14105e+07	5.63888e+06
1991	8.67355e+07	9.45097e+07	7.13221e+07	5.39452e+07	4.77637e+07	4.4358e+07	3.63463e+07	2.81196e+07	1.94059e+07	1.18419e+07	5.82133e+06
1992	8.84059e+07	9.56418e+07	7.53493e+07	5.65973e+07	4.78582e+07	4.51055e+07	3.7241e+07	2.8867e+07	1.99951e+07	1.22829e+07	6.02604e+06
1993	9.44678e+07	9.37579e+07	8.05653e+07	5.92277e+07	4.82507e+07	4.54618e+07	3.81558e+07	2.96686e+07	2.06364e+07	1.27184e+07	6.25825e+06
1994	1.03165e+08	9.0178e+07	8.44836e+07	6.408e+07	4.88984e+07	4.5309e+07	3.92443e+07	3.04957e+07	2.14464e+07	1.30383e+07	6.53717e+06
1995	1.12664e+08	8.67698e+07	9.02775e+07	6.66882e+07	4.99766e+07	4.53216e+07	4.01749e+07	3.1342e+07	2.22216e+07	1.34656e+07	6.83381e+06
1996	1.2127e+08	8.55069e+07	9.2828e+07	7.06158e+07	5.22565e+07	4.5312e+07	4.10871e+07	3.21768e+07	2.2941e+07	1.39457e+07	7.16856e+06
1997	1.27734e+08	8.77363e+07	9.36195e+07	7.44242e+07	5.49804e+07	4.54239e+07	4.19148e+07	3.29939e+07	2.3692e+07	1.44621e+07	7.51819e+06
1998	1.31234e+08	9.43402e+07	9.15439e+07	7.93555e+07	5.76869e+07	4.58215e+07	4.24136e+07	3.38504e+07	2.4518e+07	1.50287e+07	7.87439e+06
1999	1.32431e+08	1.03506e+08	8.7907e+07	8.29849e+07	6.2557e+07	4.64733e+07	4.2448e+07	3.48834e+07	2.53766e+07	1.57175e+07	8.15062e+06
2000	1.32197e+08	1.13305e+08	8.45494e+07	8.84788e+07	6.51754e+07	4.75527e+07	4.26223e+07	3.579e+07	2.6233e+07	1.63753e+07	8.47219e+06
2001	1.31314e+08	1.21922e+08	8.34073e+07	9.08459e+07	6.90388e+07	4.98159e+07	4.27548e+07	3.6714e+07	2.70568e+07	1.69943e+07	8.80929e+06
2002	1.30028e+08	1.2822e+08	8.57202e+07	9.15695e+07	7.2742e+07	5.25004e+07	4.2992e+07	3.75739e+07	2.78664e+07	1.76405e+07	9.15663e+06
2003	1.28273e+08	1.3149e+08	9.22897e+07	8.95568e+07	7.75172e+07	5.51429e+07	4.34835e+07	3.81163e+07	2.87134e+07	1.83362e+07	9.52176e+06
2004	1.25879e+08	1.32468e+08	1.01297e+08	8.60523e+07	8.10519e+07	5.98361e+07	4.42078e+07	3.8226e+07	2.97082e+07	1.90566e+07	9.94595e+06
2005	1.22554e+08	1.32066e+08	1.10842e+08	8.2831e+07	8.63892e+07	6.23503e+07	4.53372e+07	3.8492e+07	3.05921e+07	1.9806e+07	1.03595e+07
2006	1.18e+08	1.31059e+08	1.19188e+08	8.17785e+07	8.87019e+07	6.60809e+07	4.75861e+07	3.87773e+07	3.14994e+07	2.05951e+07	1.07932e+07
2007	1.12927e+08	1.29686e+08	1.25247e+08	8.4116e+07	8.94124e+07	6.9672e+07	5.02306e+07	3.9203e+07	3.23801e+07	2.14361e+07	1.13037e+07
2008	1.07975e+08	1.27871e+08	1.28355e+08	9.06215e+07	8.74626e+07	7.43115e+07	5.28245e+07	3.98624e+07	3.30158e+07	2.23399e+07	1.1881e+07
2009	1.03673e+08	1.25444e+08	1.29272e+08	9.95062e+07	8.40903e+07	7.7802e+07	5.73664e+07	4.07062e+07	3.32969e+07	2.33714e+07	1.24841e+07
2010	1.00505e+08	1.22113e+08	1.28906e+08	1.08914e+08	8.10222e+07	8.30629e+07	5.9814e+07	4.18845e+07	3.37059e+07	2.4293e+07	1.30852e+07
2011	9.89114e+07	1.17571e+08	1.28014e+08	1.17142e+08	8.00725e+07	8.54311e+07	6.3445e+07	4.40564e+07	3.40973e+07	2.51865e+07	1.36885e+07
2012	9.85448e+07	1.1252e+08	1.26801e+08	1.23143e+08	8.24254e+07	8.62444e+07	6.69635e+07	4.65606e+07	3.45813e+07	2.60249e+07	1.43511e+07
2013	9.92787e+07	1.07601e+08	1.25173e+08	1.26269e+08	8.88542e+07	8.44801e+07	7.15001e+07	4.90187e+07	3.52535e+07	2.66539e+07	1.50982e+07
2014	1.01211e+08	1.03333e+08	1.22937e+08	1.27258e+08	9.76178e+07	8.13263e+07	7.49674e+07	5.33241e+07	3.60874e+07	2.70016e+07	1.59492e+07
2015	1.04675e+08	1.00192e+08	1.19792e+08	1.26989e+08	1.06895e+08	7.84467e+07	8.00884e+07	5.56763e+07	3.72318e+07	2.74683e+07	1.67308e+07
2016	1.10106e+08	9.86144e+07	1.15434e+08	1.26192e+08	1.15018e+08	7.76094e+07	8.24219e+07	5.91922e+07	3.92845e+07	2.79171e+07	1.74968e+07
2017	1.16781e+08	9.82494e+07	1.10555e+08	1.25066e+08	1.20959e+08	7.99681e+07	8.32425e+07	6.26113e+07	4.16282e+07	2.84291e+07	1.82043e+07
2018	1.23578e+08	9.89748e+07	1.05785e+08	1.2352e+08	1.24082e+08	8.62748e+07	8.15732e+07	6.69827e+07	4.39169e+07	2.90764e+07	1.87421e+07
2019	1.29096e+08	1.00895e+08	1.01646e+08	1.21366e+08	1.25103e+08	9.48396e+07	7.85558e+07	7.03837e+07	4.78559e+07	2.98465e+07	1.90674e+07
