# Supplementary material for: Musculoskeletal Disorder Burden and Its Attributable Risk Factors in China: Estimates and Predicts from 1990 to 2044
Source: Int J Environ Res Public Health. 2023 Jan 2;20(1):840. doi: 10.3390/ijerph20010840 (PMC9819435; doi:10.3390/ijerph20010840)
Supplement: Supplementary file 1 [file ijerph-20-00840-s001.zip › Supplementary Materials/Table S9.xlsx]

## Sheet: Sheet1
Table S9. Predicted data on the incidence of musculoskeletal disorders by age group in China from 2020 to 2044
per 100,000	30-34	upper confidence limit	lower confidence limit	35-39	upper confidence limit	lower confidence limit	40-44	upper confidence limit	lower confidence limit	45-49	upper confidence limit	lower confidence limit	50-54	upper confidence limit	lower confidence limit	55-59	upper confidence limit	lower confidence limit	60-64	upper confidence limit	lower confidence limit	65-69	upper confidence limit	lower confidence limit	70-74	upper confidence limit	lower confidence limit	75-79	upper confidence limit	lower confidence limit	80-84	upper confidence limit	lower confidence limit
2020	2874.61	3023.54	2732.24	4104.1	4223.92	3997.21	5528.75	5724.55	5384.55	6782.55	7034.93	6647.4	7445.77	7679.18	7276.84	7903.91	8142.71	7701.81	8347.88	8562.03	8114.58	8718.42	8915.2	8427.13	8933.16	9123.34	8616.55	9915.41	10125.9	9585.84	10964.7	11233.9	10641.9
2021	2874.83	3033.18	2723.18	4096.8	4252.62	3944.38	5518.07	5735.72	5343.21	6777.13	7043.15	6559.07	7451.77	7738.7	7219.79	7916.71	8199.11	7655.92	8362.08	8674.32	8090.88	8732.46	9003.5	8409.85	8918.53	9193.56	8584.9	9902.04	10189.2	9521.07	10938.8	11281.8	10558.6
2022	2874.23	3042.41	2714.28	4094.06	4278.44	3902.33	5508.61	5746.88	5304.46	6766.59	7051.31	6483.31	7449.59	7787.49	7167.06	7923.7	8249.54	7613.75	8380.45	8767.04	8068.61	8736.62	9083.75	8393.91	8920.33	9259.49	8556.81	9871.46	10248.5	9465.99	10927.8	11327.2	10485.5
2023	2873.9	3051.9	2705.35	4087.39	4301.39	3871.05	5497.14	5758.04	5268.3	6751.85	7059.42	6420.13	7442.13	7825.55	7118.67	7931.39	8294	7575.32	8398.05	8840.2	8047.75	8741.9	9155.95	8379.29	8921.5	9321.14	8532.29	9874.83	10303.8	9420.58	10917	11369.9	10422.8
2024	2872.77	3059.71	2695.08	4083.76	4321.46	3870.26	5488.91	5769.19	5234.74	6728.8	7067.47	6369.52	7436.1	7852.89	7074.6	7922.31	8332.49	7540.63	8416.62	8854.27	8028.31	8759.3	9220.1	8366.01	8942.36	9378.51	8511.34	9882.02	10355	9384.86	10909.7	11410	10370.4
2025	2874.66	3068.91	2689.18	4082.76	4338.64	3858.72	5478.63	5780.33	5203.77	6712.16	7075.48	6370.2	7428.31	7849.7	7034.86	7922.17	8365.01	7509.66	8449.61	8898.02	8010.3	8773.11	9276.19	8354.05	8965.05	9431.59	8493.97	9877.24	10402.2	9378.38	10908.8	11447.5	10355.3
2026	2873.29	3077.39	2682.53	4081.18	4338.63	3847.57	5472.85	5791.46	5175.39	6698.24	7083.43	6341.66	7422.79	7855.1	6999.45	7920.4	8391.56	7482.43	8464.75	8936.16	7993.7	8796.44	9278.73	8343.43	8965.91	9480.39	8480.16	9879.12	10445.3	9361	10879.2	11482.4	10319.3
2027	2869.98	3086.39	2675.66	4083.18	4351.14	3834.97	5466.52	5802.59	5149.6	6690.99	7091.33	6315.4	7403.74	7856.27	6998.12	7924.53	8388.19	7489.19	8467.95	8966.29	7978.52	8809.64	9323.63	8334.14	8972.08	9524.91	8469.93	9867.75	10484.3	9349.4	10864.9	11514.7	10292.3
2028	2878.7	3092.57	2669.13	4083.07	4362.07	3825.22	5458.49	5813.71	5126.41	6678.09	7099.17	6288.48	7399.3	7855.52	6971.63	7929.8	8402.38	7472.23	8481.49	8987.33	7989.02	8830.49	9369.89	8326.18	8982.49	9522.51	8476.14	9875.96	10475	9336.61	10867.2	11544.4	10263
2029	2874.96	3101.18	2662.2	4082.42	4373.32	3813.27	5445.16	5814.49	5105.81	6665.7	7106.97	6263.91	7380.44	7848.39	6946.15	7916.35	8415.03	7449.34	8484.53	9003.34	7979.26	8839.79	9411.93	8337.08	8986.96	9558.39	8476.86	9893.48	10507.1	9322.19	10872.5	11531.6	10237.6
2030	2873.11	3109.14	2656.16	4084.57	4384.29	3802.12	5458.54	5825.49	5108.44	6650.18	7101.54	6244.03	7356.65	7842.26	6919.23	7907.28	8425.2	7426.73	8478.43	9020.81	7967.28	8881.33	9447.45	8337.57	9008.92	9594.29	8478.23	9913.9	10538.9	9309.92	10877.6	11552.5	10214.2
2031	2875.65	3116.55	2653.54	4084.41	4394.13	3790.77	5456.87	5838.08	5094.25	6644.15	7106.89	6220.87	7343.28	7835.8	6892.73	7903.4	8430.96	7404.17	8468.94	9031.68	7953.37	8901.63	9479.61	8336.47	9031.62	9629.42	8478.31	9919.36	10570.7	9307.05	10871.6	11575	10202
2032	2873.97	3124.27	2649.2	4083.1	4404.7	3779.23	5451.52	5852.2	5081.63	6634.96	7114.08	6203.89	7328.01	7835.96	6866.79	7887.65	8434.29	7379.24	8473.84	9051.37	7935.58	8906.55	9509.13	8334.12	9051.37	9667.93	8478.72	9926.5	10600.4	9306.29	10856.1	11600.7	10188.9
2033	2873.91	3132.51	2644.04	4086.71	4416.59	3772.57	5446.9	5865.96	5069.01	6629.28	7123.46	6187.98	7312.61	7834.96	6843.25	7874.23	8434.34	7351.04	8465.04	9070.75	7915.06	8907.57	9533.86	8328.08	9066.6	9704.54	8483.77	9930.67	10634.6	9304.92	10868.2	11627.7	10178.3
2034	2876.14	3139.85	2638.3	4083.22	4427.63	3768.29	5456.65	5880.4	5057.33	6616.48	7134.38	6172.73	7313.77	7836.49	6820.05	7847.95	8433.07	7322.8	8460.16	9086.01	7893.67	8918.2	9555.58	8317.57	9089.89	9741.8	8489.37	9944.99	10671.4	9299.54	10884.6	11657.2	10165.5
2035	2875.05	3150.73	2631.03	4088.08	4438	3759.82	5446.51	5894.28	5045.6	6621.77	7144.18	6156.05	7295.6	7838.53	6798.08	7827.47	8430.34	7293.75	8448.74	9095.22	7870.61	8896.9	9570.73	8307.12	9105.79	9779.84	8491.87	9973.4	10709.4	9304.26	10911.8	11688	10161.3
2036	2869.75	3159.21	2627.05	4082.6	4449.65	3755.39	5450.15	5906.71	5034.5	6621.05	7154.87	6141.09	7275.64	7842.38	6776.45	7818.58	8431.59	7266.2	8439.82	9102.67	7844.2	8893.88	9583.85	8293.13	9137.98	9812.56	8491.28	9984.2	10747.9	9312.1	10906	11720.3	10160.2
2037	2875.91	3163.82	2621.16	4082.35	4460.93	3747.55	5451.61	5918.97	5024.01	6620.43	7166.45	6126.98	7274.63	7845.98	6757.5	7803.8	8428.06	7238.58	8433.31	9104.07	7820.12	8902.21	9596.87	8276.87	9143.72	9839.82	8485.87	10019.2	10783.3	9321.43	10910.2	11754.3	10160.7
2038	2869.8	3167.44	2614.92	4081.11	4469.79	3740.27	5445.46	5931.05	5014.15	6625.16	7178.91	6113.74	7262.14	7850.43	6738.41	7783.86	8428.05	7213.26	8409.98	9100.76	7795.03	8905.85	9610.53	8258.34	9143.21	9864.36	8478.16	10016.4	10819	9323.6	10927.3	11790	10159.9
2039	2874.81	3171.76	2607.82	4086.68	4478.8	3732.59	5452.2	5942.95	5004.91	6621.66	7192.26	6098.86	7254.18	7854.22	6720.1	7773.69	8428.29	7188.85	8403.99	9084.87	7768.93	8894.09	9620.6	8237.55	9147.44	9886.17	8468.17	10062.7	10854.9	9321.29	10945.3	11827.5	10159.1
2040	2878.27	3178.79	2603.18	4087.58	4487.03	3724.11	5448.65	5954.67	4996.28	6618.13	7206.49	6086.26	7255.15	7864.23	6702.58	7766.09	8428.8	7165.32	8378.75	9075.47	7741.82	8885.07	9629.01	8214.5	9144.19	9905.27	8455.89	10087.3	10891.1	9319.51	10959.3	11866.6	10160.1
2041	2876.23	3184.56	2597.29	4086.71	4494.48	3717.02	5448.21	5966.21	4988.28	6627.53	7221.61	6074.63	7254.91	7877.23	6685.85	7745.82	8429.55	7142.69	8352.86	9069.68	7713.69	8873.05	9635.76	8189.19	9149.95	9921.65	8441.32	10100.1	10927.5	9316.23	10982.4	11907.5	10162.6
2042	2877.87	3188.78	2593	4083.89	4501.14	3710.52	5461.99	5977.58	4980.9	6618.29	7237.61	6063.98	7257.81	7893.2	6669.89	7735.43	8430.57	7120.96	8344.31	9064.93	7684.56	8866.77	9640.85	8161.61	9143.45	9935.31	8424.47	10122.4	10964.1	9311.47	11017.5	11950.1	10166.5
2043	2874.22	3192.01	2589.67	4083.54	4507.03	3704.62	5450.49	5988.76	4974.14	6623.08	7254.51	6054.31	7261.95	7912.16	6654.73	7731.46	8431.84	7100.11	8325.44	9061.23	7654.41	8847.38	9644.27	8131.77	9137.98	9946.25	8405.33	10126.3	11001	9305.22	11038	11994.4	10171.9
2044	2876.11	3194.25	2587.32	4083.79	4512.12	3699.32	5448.9	5999.77	4968	6620.2	7272.28	6045.61	7259.25	7934.1	6640.34	7726.45	8433.36	7080.16	8315.97	9058.58	7623.26	8823.27	9646.04	8099.66	9146.45	9954.47	8383.9	10123.4	11038.1	9297.47	11067	12040.4	10178.8
